# Supplementary material for: HIF1A: A Putative Modifier of Hemochromatosis
Source: Int J Mol Sci. 2021 Jan 27;22(3):1245. doi: 10.3390/ijms22031245 (PMC7865586; doi:10.3390/ijms22031245)
Supplement: Supplementary file 1 [file ijms-22-01245-s001.zip]

Archive with 2 entries (2 files):
- SupplTable1ok.docx
- SupplTable2.docx
